# Supplementary material for: Role of Sesamia nonagrioides and Ostrinia nubilalis as Vectors of Fusarium spp. and Contribution of Corn Borer-Resistant Bt Maize to Mycotoxin Reduction
Source: Toxins (Basel). 2021 Nov 4;13(11):780. doi: 10.3390/toxins13110780 (PMC8620457; doi:10.3390/toxins13110780)
Supplement: Supplementary file 1 [file toxins-13-00780-s001.zip]

Archive with 1 entries (1 files):
- toxins-1442446-supplementary.pdf
